# Supplementary material for: The fertility of a sub-population of stallions is negatively affected by ambient climatic conditions, mediated through DNA damage
Source: Int J Biometeorol. 2026 Mar 9;70(3):89. doi: 10.1007/s00484-025-03123-y (PMC12971856; doi:10.1007/s00484-025-03123-y)
Supplement: Supplementary file 2 — Supplementary Material 2 [file 484_2025_3123_MOESM2_ESM.xlsx]

## Sheet: Stable & Paddock Climatic Cond.
	The fertility of a sub-population of stallions is negatively affected by ambient climatic conditions, mediated through DNA damage.
	International Journal of Biometeorology | Griffin, R. A.*, Miller, K., Colyvas, K., Sheridan, A., De Iuliis, G., Aitken, R.J., Baker, M., Gibb, Z. & Swegen, A.
	*HMRI Infertility and Reproduction Research Program, School of Environmental and Life Sciences, College of Engineering, Science and Environment, University of Newcastle, Australia; roisin.griffin@newcastle.edu.au
	Supplementary Table 5 Maximum and minimum temperature and THI recorded in the stables and paddocks of all farms throughout the studied periods
	Date	Year	Stable Measurements																	Paddock Measurements
			Minimum Temperature Recorded				Maximum Temperature Recorded				Minimum THI Recorded				Maximum THI Recorded					Minimum Temperature Recorded				Maximum Temperature Recorded				Minimum THI Recorded				Maximum THI Recorded
			Farm 1	Farm 2	Farm 3	Farm 4	Farm 1	Farm 2	Farm 3	Farm 4	Farm 1	Farm 2	Farm 3	Farm 4	Farm 1	Farm 2	Farm 3	Farm 4		Farm 1	Farm 2	Farm 3	Farm 4	Farm 1	Farm 2	Farm 3	Farm 4	Farm 1	Farm 2	Farm 3	Farm 4	Farm 1	Farm 2	Farm 3	Farm 4
	07-Sep	2	12.175	14.89	14.3425	16.29	19.65	18.9075	19.93	21	54.2079	58.6828	57.8222	60.8901	64.9093	64.842	66.2259	67.8497		10.545	12.625	11.665	12.25	24.29	18.23	27.035	26.255	51.1622	54.843	53.2021	54.1586	71.5583	64.071	73.684	74.1673
	08-Sep	2	10.8925	15.2725	15.3475	16.12	20.3625	18.6075	19.08	19.72	51.932	59.317	59.5388	60.7442	66.4625	64.1507	65.006	65.8548		9.75	14.39	14.48	14.715	24.69	21.22	26.195	24.025	49.6895	57.9028	58.0488	58.4352	71.0912	67.8942	69.7618	71.4335
	09-Sep	2	8.155	11.5275	11.7225	13.445	20.885	20.3125	20.95	22.425	47.4882	53.6046	53.8252	56.4679	65.5394	64.7888	65.8934	67.221		6.775	7.32	7.945	7.575	31.865	23.72	22.595	27.565	44.2713	45.7389	47.0143	45.7715	75.6644	68.4796	71.6204	71.9671
	10-Sep	2	6.265	11.095	10.6325	11.59	23.8725	20.4825	21.94	22.95	44.6574	53.1627	52.2772	53.7429	69.1711	65.3693	66.8513	68.1388		4.425	8.005	6.035	5.125	33.98	25.67	27.115	28.02	40.748	47.6816	44.3687	42.2452	77.5783	70.3226	71.8678	72.6977
	11-Sep	2	6.84	8.665	9.9425	10.655	25.5575	22.39	24.1525	25.03	45.5825	49.3254	51.0381	52.3081	71.0639	67.3575	69.4685	70.1348		4.5	5.59	5.47	4.1	36.485	28.14	27.76	31.785	40.798	43.3659	43.1587	40.41	80.1927	73.2607	75.8912	75.8787
	12-Sep	2	7.305	11.5925	13.3175	14.52	27.8275	25.5375	26.72	28.045	46.5366	53.8538	56.3426	58.092	72.7779	70.3231	72.2171	73.1874		4.74	8.56	10.3	8.895	36.53	29.755	31.73	35.085	41.2082	48.7746	51.727	48.9634	79.9394	74.6779	77.9541	78.6981
	13-Sep	2	8.8825	15.725	15.8875	17.29	29.0725	26.6775	27.77	29.64	49.0994	59.7469	60.0552	62.0671	74.3855	71.9032	73.2985	74.5621		6.82	13.465	14.4	11.33	39.945	31.64	34.285	35.605	44.7308	56.5203	57.92	53.1415	82.9924	76.4185	79.2723	79.2946
	14-Sep	2	10.8175	16.41	15.8175	18	27.8525	26.76	27.635	29.33	52.279	61.0015	60.1866	63.1498	71.7279	70.9519	72.2192	73.0217		6.725	15.275	14.215	10.015	39.875	31.375	35.52	36.08	46.0084	59.3327	57.6801	51.3118	81.2833	75.6873	77.9422	77.8656
	15-Sep	2	5.385	15.085	14.0775	13.17	30	28.8825	29.82	30.72	43.698	58.7926	57.4941	56.1906	73.364	72.0768	73.3914	74.1339		2.43	10.595	12.565	6.785	34.695	32.925	35.86	35.685	38.2234	52.4884	55.44	45.6408	78.0121	75.8291	79.3647	78.7793
	16-Sep	2	7.4775	13.3675	12.595	14.085	19.605	19.6875	19.22	21.34	49.1161	56.703	55.5375	57.5354	63.073	63.4402	62.6958	65.9669		4.545	8.19	6.455	6.575	32.16	20.98	36.26	24.105	44.5418	49.552	46.6977	46.0925	75.5024	64.4342	68.9684	67.6153
	17-Sep	2	3.3875	7.68	7.32	8.505	20.9475	19.2025	20.3525	21.665	41.4399	48.8487	47.9922	49.6316	65.1821	63.4941	64.913	66.075		0.475	2.86	2.155	0.265	28.95	22.94	25.56	27.68	35.6679	40.2292	39.3749	34.9365	72.4336	67.4037	70.9793	71.5453
	18-Sep	2	2.9025	7.7525	8.4525	9.48	25.8475	23.385	24.9	25.675	40.3183	48.3145	49.2836	50.8696	70.5436	67.9926	69.864	70.4359		0.235	3.56	3.375	1.52	34.425	27.595	27.375	32.08	34.8877	40.3592	40.5942	36.5778	76.6534	72.4213	76.1135	75.5558
	19-Sep	2	5.825	15.0925	15.3225	15.62	25.055	25.0225	25.7875	26.175	44.6431	58.83	59.1727	59.631	69.7214	69.2714	71.3755	71.4864		2.71	12.31	11.41	8.99	34.155	28.64	32.485	30.285	38.0528	54.8801	53.6503	49.2505	76.6477	73.5057	74.99	75.1155
	20-Sep	2	2.87	11.8925	11.3175	12.91	20.7075	18.43	19.5275	21.285	41.4667	54.4589	53.557	55.8236	64.3155	62.8315	63.9965	65.279		-0.53	6.85	6.275	4.385	31.72	21.99	30.225	24.335	35.2115	44.4055	45.6431	41.7558	75.0668	67.0752	69.3383	68.8085
	21-Sep	2	2.785	7.7375	6.905	9.09	24.095	20.445	21.4975	22.945	39.889	48.4173	46.4699	50.279	68.1051	64.5173	65.7336	67.1999		-0.21	2.985	2.985	0.485	36.04	23.555	25.395	29.14	32.9734	39.2508	39.6503	34.8072	79.257	68.0225	72.8229	73.1685
	22-Sep	2	3.0875	8.4475	8.3	9.875	24.26	22.0975	23.77	25.275	40.9116	49.5422	49.3444	51.5827	67.9437	66.3295	68.0593	69.0955		0.05	3.69	3.97	1.72	31.73	27.685	29.685	31.175	34.63	40.8268	42.5618	37.277	75.0074	71.6766	74.6136	73.7918
	23-Sep	2	3.165	12.08	11.005	12.085	26.86	23.3	24.5575	25.75	40.93	54.8815	53.2593	54.7566	70.5309	67.4075	68.7737	69.4857		-0.415	7.03	6.365	3.61	40.275	26.425	31.735	31.93	33.7419	46.865	46.3375	40.7099	81.4663	70.2937	74.1065	74.0476
	24-Sep	2	12.99	14.5175	13.9525	14.83	16.8325	18.235	17.945	18.89	55.9305	58.0853	57.2472	58.5624	61.1342	63.3459	62.9761	64.2958		12.14	13.96	12.43	13.745	19.115	19.53	30.965	21.275	54.5387	57.2688	54.8468	56.9077	63.7171	64.8481	65.7427	67.1703
	25-Sep	2	11.59	11.445	11.495	13.265	21.8825	19.4875	21.0525	22.03	53.659	53.3984	53.478	56.1869	66.707	64.1055	66.2399	67.3545		9	8.585	7.795	7.465	32.485	22.195	20.24	26.3	49.7093	48.1043	46.9029	45.9918	75.5257	67.4845	70.8011	71.279
	26-Sep	2	6.82	9.2225	9.74	10.975	14.835	15.275	16.8675	17.9	45.9737	50.3158	50.8932	52.7945	58.5936	59.1733	61.4182	62.7062		4.035	5.165	4.88	3.575	17.665	18.3	25.645	21.48	40.3721	42.5853	42.3262	39.55	62.7669	63.2744	65.0261	67.1028
	27-Sep	2	7.2425	11.8275	12.27	13.36	23.6375	20.5225	21.7975	22.6	45.8476	53.9161	54.5103	56.2945	68.7436	65.4942	67.0284	67.873		5.93	9.82	10.395	7.275	35.86	22.78	19.915	26.07	43.1525	50.0859	51.1836	45.8609	78.6303	68.2609	73.14	72.0349
	28-Sep	2	5.3725	10.4275	11.3225	12.43	27.83	26.36	27.955	28.425	43.2536	52.2915	53.4852	55.0576	72.2954	70.0303	71.7421	72.1554		2.87	6.15	10.265	6.085	35.22	30.46	29.005	35.02	37.9154	43.763	51.8808	43.851	77.9675	73.7563	79.0311	76.8904
	29-Sep	2	12.055	16.845	15.0825	16.915	22.5475	23.0875	24.3025	24.69	54.7334	61.0345	58.8667	61.3354	66.032	66.6606	68.3136	68.4964		9.945	16.71	13.31	13.685	33.215	25.33	35.92	28.24	51.6384	61.2949	56.3537	56.885	76.5469	69.2515	72.3405	71.5109
	30-Sep	2	8.0175	14.0125	13.67	15.655	22.7525	20.2325	21.445	21.985	48.4954	57.4047	56.8899	59.6481	66.7674	64.5878	66.0453	66.4114		5.91	11.455	11.01	10.015	32.14	22.3	29.055	25.955	44.2808	53.7042	52.8231	50.9566	75.4826	66.8233	69.6551	69.9025
	01-Oct	2	6.9325	10.1375	10.2875	10.815	24.475	22.3525	23.47	24.285	45.9772	51.6348	51.866	52.6859	69.34	67.3961	68.5751	69.8265		4.155	6.015	5.095	3.795	35.205	24.62	25.905	31.74	40.3208	43.9841	42.9296	39.918	77.1438	70.138	75.0647	76.2571
	02-Oct	2	5.6325	10.345	10.56	12.315	28.3975	24.82	26.3275	27.445	44.127	52.0018	52.2106	54.8467	72.346	69.087	70.8929	71.4346		2.37	6.535	6.205	4.285	24.7	28.445	31.375	33.265	37.475	44.8759	44.7998	40.8307	74.6811	72.4987	77.2002	75.2758
	03-Oct	2	8.205	12.76	12.3525	13.825	25.6875	25.375	26.5475	27.23	48.6813	55.5142	54.8961	57.0894	70.5751	70.0304	71.6017	72.1485		5.35	8.295	8.555	6.555	32.755	29.42	33.875	32.925	43.2726	47.7246	48.9099	44.8188	76.5228	74.1266	76.1162	76.8248
	04-Oct	2	15.4025	17.455	17.7975	18.96	19.2025	19.8025	20.72	21.525	59.5568	62.7749	62.8808	64.345	65.1954	65.4918	67.9127	68.8676		13.505	16.15	16.88	16.155	20.15	21.275	32.425	24.465	56.4526	60.4855	61.3424	60.5341	66.5105	68.4112	70.3629	72.8212
	05-Oct	2	13.2825	14.61	14.395	15.105	17.0875	17.3025	17.855	19.25	56.2306	58.25	57.911	59.0808	61.7642	62.4845	63.5113	65.5054		12.59	14.51	13.695	14.195	18.68	16.425	22.57	17.775	55.1344	58.1062	56.6813	57.5551	63.8478	61.2623	62.5154	63.5039
	06-Oct	2	11.5425	13.705	12.8075	14.7	19.6225	17.8725	18.46	19.12	53.6025	56.8618	55.4226	58.3743	64.8472	63.0714	64.0601	64.8962		12.09	12.745	9.36	7.705	43.25	22.405	17.175	22.67	51.6757	54.9907	49.4805	46.1134	67.8701	69.3031	66.587	69.5559
	07-Oct	2	6.9375	13.1325	12.695	13.205	22.1425	20.33	21.945	22.705	45.9699	55.9533	55.1921	56.0803	67.7844	66.0572	68.2237	68.8784		4.48732	11.17	9.245	8.235	28.8484	24.02	20.4	27.19	42.2799	52.7326	49.2519	46.9463	69.1128	70.5511	73.4851	73.575
	08-Oct	2	12.53	15.525	16.2225	16.85	26.9	24.34	25.2725	26.135	54.8536	59.6725	60.8304	61.8143	72.913	70.0163	71.6553	72.4389		10.5042	13.645	14.72	13.695	34.1094	27.685	27.195	32.725	53.3104	56.6369	58.4456	56.7014	75.4469	74.234	77.4927	77.8393
	09-Oct	2	10.3925	14.2925	14.6225	15.56	27.325	25.03	27.415	27.94	51.5601	57.744	58.2639	59.6728	72.9307	70.8938	74.0949	74.3711		8.26564	11.53	11.59	9.915	34.4448	30.14	32.145	31.86	49.1615	53.0668	53.3692	50.235	75.3057	76.5719	79.0145	77.7602
	10-Oct	2	11.6925	15.32	14.6075	16.3375	17.02	19.855	21.73	19.9375	53.7993	59.2952	58.2528	60.9718	62.1356	65.7923	68.4767	66.0918		9.4723	12.23	12.615	11.61	23.7656	23.415	33.95	24.26	51.918	54.4469	55.172	53.4114	62.1799	70.4103	71.3212	71.4085
	11-Oct	2	12.5775	14.5266	13.78	15.3425	17.215	17.2724	17.33	18.185	55.1387	58.5936	56.9782	59.3459	61.8912	62.552	62.2019	63.4151		10.4496	13.275	12.735	14.155	24.0958	20.385	24.36	20.62	53.5668	56.2066	55.3343	57.4917	61.8791	66.1374	64.6299	66.4632
	12-Oct	2	12.0925	12.4022	11.12	13.3975	19.605	18.9885	20.8167	20.8575	54.1104	56.9465	52.8007	56.3733	64.9017	64.8297	66.3203	66.3668		10.0238	9.25	7.95	8.82	26.5795	22.74	19.21	23.795	52.3349	49.2113	46.9421	48.2247	65.5849	68.5285	69.2727	69.4383
	13-Oct	2	11.9625	13.8233	13.3575	15.615	22.3	21.5241	23.7025	22.9725	54.1443	59.1055	56.279	59.7754	68.1597	67.6552	69.8848	69.411		10.0019	11.44	11.325	13.415	29.2781	26.535	23.585	26.05	52.349	53.2003	53.0123	56.3864	69.5955	72.9553	73.3023	72.2786
	14-Oct	2	12.965	15.9137	16.03	17.065	23.9575	21.8466	22.615	23.195	55.6656	61.3876	60.5791	62.2432	70.0753	67.5158	68.9611	69.6017		10.9738	13.365	13.69	14.305	31.154	25.435	27.24	26.565	54.2153	56.176	56.7868	57.7634	71.9537	72.122	72.0057	72.8708
	15-Oct	2	13.2525	13.4381	12.9875	14.765	25.4525	23.9887	26.4825	25.5175	56.104	58.4611	55.7252	58.4662	72.4869	69.9973	73.757	72.9446		11.3724	10.515	9.51	8.565	32.8256	28.43	25.465	29.79	54.7551	51.3155	49.9615	47.9013	74.9223	76.2151	79.7243	76.8189
	16-Oct	2	17.865	16.6249	16.7475	18.085	27.3425	26.2907	26.9075	27.5725	63.2444	62.4393	61.6442	63.8401	74.4075	71.8426	74.6309	75.5874		16.2918	13.93	14.985	14.145	34.7068	31.345	33.535	31.425	63.5448	57.1344	58.8595	57.4808	77.2866	78.8386	77.7224	78.4436
	17-Oct	2	16.055	17.8895	18.1675	19.6975	22.835	23.0253	23.8625	24.6625	60.5055	63.6848	63.8741	66.2987	70.323	69.6114	72.2299	73.1649		14.4627	15.625	16.9	16.6	29.7969	26.335	30.705	27.895	60.1733	60	62.005	61.5973	72.2586	75.0646	76.6153	77.1369
	18-Oct	2	15.63	17.7146	18.0675	19.4375	25.2525	26.9394	27.3375	27.9075	60.0095	63.8582	64.0638	66.1581	73.729	72.6785	75.7198	76.4775		13.7202	16.64	16.805	17.495	32.3802	31.075	27.645	31.61	59.6601	61.868	62.1143	63.4291	76.4514	78.9555	79.3618	79.6132
	19-Oct	2	15.925	17.1469	18.0925	19.7025	30.11	28.4525	28.9825	30.365	60.5315	62.8786	63.8764	66.1884	78.1495	72.9198	76.3316	76.8704		14.086	15.3	16.375	15.61	37.5102	35.39	31.65	35.985	60.2053	59.486	61.2647	60.0526	81.8931	80.9985	80.5491	80.9296
	20-Oct	2	15.63	20.2465	19.78	22.32	30.46	29.4644	29.89	30.8325	59.9244	66.5129	66.29	70.047	78.6321	74.1165	77.4545	78.5204		13.8894	17.93	19.225	18.44	37.8036	33.555	35.29	34.38	59.4579	63.658	65.5194	64.5496	82.4871	80.7719	81.7424	81.3466
	21-Oct	2	17.3825	19.4864	19.565	21.4175	28.2275	24.3872	26.3	26.48	62.8829	65.6789	66.1102	68.6416	75.782	70.9412	74.9673	75.3804		15.7185	18.17	18.65	18.925	35.6028	28.44	35.775	28.12	63.0999	64.3836	64.8532	65.8342	78.9786	76.279	76.4413	77.1897
	22-Oct	2	17.815	17.8532	18.535	19.7925	28.0275	26.8274	27.56	28.3425	63.1593	63.9479	64.6465	66.4726	75.356	72.107	75.607	76.3358		16.2263	15.965	17.13	17.01	35.2465	33.12	28.15	32.505	63.4401	60.575	62.4859	62.3766	78.4543	79.8786	79.3451	79.6369
	23-Oct	2	14.8925	17.8018	18.5125	19.63	31.1325	29.4777	30.4225	31.385	58.7103	63.6606	64.5871	66.2733	76.5284	73.3642	77.0415	77.6667		13.0814	15.79	16.565	16.33	38.3276	34.875	32.465	36.63	57.9633	60.2969	61.4987	61.2473	79.8974	80.0944	80.7946	81.306
	24-Oct	2	12.1525	18.5105	18.785	19.9425	25.98	24.4849	25.885	26.085	54.4846	64.0865	64.5318	66.2189	72.7717	70.378	73.5194	73.6761		9.991	15.515	18.06	16.33	33.1557	27.65	36.015	27.89	52.9172	59.665	63.4356	61.0292	75.273	75.4166	75.5978	75.5042
	25-Oct	2	16.3225	18.0233	17.76	18.56	28.8175	24.8857	26.2525	26.905	60.8108	63.7279	63.1408	64.3292	75.4339	70.6507	74.214	74.7965		14.561	15.27	16.94	16.96	36.0744	28.375	28.2	30.45	60.6569	59.4312	61.9624	62.1133	78.5501	75.9477	78.5818	77.4849
	26-Oct	2	10.68	15.1602	15.7225	17.675	30.04	27.3099	27.89	28.5375	52.0127	60.5221	59.9428	62.892	73.4073	70.7611	72.7463	73.6235		8.50588	12.455	12.55	12.475	37.3582	30.625	31.49	33.255	49.7186	54.4385	54.8684	54.609	76.0554	74.7453	76.7123	76.2571
	27-Oct	2	15.12	17.2321	17.0325	18.8375	29.565	29.0535	29.3125	29.7225	58.9183	62.6063	61.9565	64.6267	74.4279	71.6887	74.3415	74.6407		13.4363	14.155	13.65	13.13	36.7084	32.605	34.215	35.76	58.2195	57.5156	56.7253	55.7756	77.3746	76.8805	78.3701	78.7994
	28-Oct	2	14.7075	16.5958	17.5125	18.8175	22.455	21.2819	21.8025	22.67	58.3462	61.0055	62.5912	64.4075	68.381	66.7329	68.2681	69.1417		12.9776	14.185	14.665	15.75	29.5454	23.875	35.68	24.07	57.5151	57.5817	58.3272	59.9916	69.8681	70.7492	70.5738	70.9987
	29-Oct	2	12.475	13.4748	15	15.725	28.0525	23.6565	25.425	25.725	54.9236	58.5039	58.8336	59.9314	73.9327	69.3674	72.3324	72.7071		10.4879	11.425	12.095	11.335	35.3722	28.73	24.115	29.515	53.4907	52.9235	54.1652	52.78	76.7022	75.5889	75.5084	75.8086
	30-Oct	2	11.1	13.6924	14.77	15.68	31.1175	28.0921	29.36	29.42	52.881	58.5759	58.478	59.833	76.3993	72.362	75.841	76.1197		8.99182	10.8	11.915	11.01	38.38	34.06	29.47	37.955	50.7875	51.9224	53.939	52.2926	79.7385	79.8704	81.0517	82.0992
	31-Oct	2	11.97	19.1734	19.6525	19.945	32.4875	31.3316	30.8175	32.855	54.1664	64.9903	65.3404	66.013	77.1361	74.0331	76.8913	78.5339		9.81082	16.915	19.465	15.425	39.9992	35.94	36.525	38.105	52.3698	61.7151	65.0338	59.5046	80.6456	80.0308	81.0522	81.4117
	01-Nov	2	17.0575	20.6516	21.3175	22.755	34.5325	33.1047	31.94	33.95	61.8668	66.7413	68.6601	70.8933	79.9654	75.4346	78.6922	79.6716		15.4674	18.1	19.905	19.255	42.0008	39.375	37.36	41.21	61.849	64.049	66.5078	65.8725	84.1285	83.3321	84.1642	84.4485
	02-Nov	2	17.66	24.765	24.1625	25.5	34.66	32.5318	31.845	33.6725	62.8345	69.9559	69.9574	71.7864	78.2506	74.4789	77.3363	78.2433		16.1608	22.275	24.34	23.45	42.0375	37.575	40.71	38.905	63.0403	68.9096	69.7983	70.5203	82.0006	80.9212	81.5724	82.0204
	03-Nov	2	18.2775	23.5509	23.6975	25.5425	34.345	34.3945	32.99	34.4675	63.2232	69.4922	70.9222	73.0008	79.617	76.4361	80.2364	80.8567		16.8269	21.52	22.28	23.37	41.8436	38.045	39.245	40.57	63.5188	68.6605	70.2916	71.1545	83.6995	83.5157	84.201	84.3239
	04-Nov	2	14.9175	22.0854	22.06	23.0875	32.185	29.0577	29.0025	30.1875	58.7025	66.6833	69.4604	70.7997	77.3685	72.9734	76.3536	77.0291		12.9449	19.6	20.645	20.03	39.669	33.67	40.095	33.715	57.9537	66.045	66.7536	66.5283	80.9316	79.1555	80.3572	79.3307
	05-Nov	2	11.2125	16.8682	17.9675	19.135	31.1	32.1655	31.02	32.5675	53.0352	62.1974	63.29	64.9577	75.7554	74.4103	77.3222	78.2824		8.98636	14.025	14.905	13.345	38.2542	36.245	35.34	38.225	50.9773	57.3035	58.6969	56.1502	78.9459	80.1254	81.2446	80.8416
	06-Nov	2	19.0675	20.5656	21.74	22.9375	34.4275	34.7279	34.83	34.855	64.9316	67.0529	68.4634	70.127	79.077	76.8038	80.6351	81.1171		17.5804	19.75	21.15	20.41	41.917	38.905	37.935	41.175	65.6218	65.8407	67.2924	66.6135	83.0348	84.0178	84.5004	84.7753
	07-Nov	2	15.405	20.4141	20.37	21.9925	21.7625	30.1931	29.18	30.37	59.4411	63.0309	67.332	69.4771	69.5901	72.9348	75.4491	76.5596		13.4963	18.08	18.385	19.32	28.8642	30.04	40.835	31.495	58.8629	63.8816	64.4693	65.8855	71.3564	75.9331	76.1796	78.2374
	08-Nov	2	11.9225	15.0047	15.42	17.1175	23.7075	21.6818	22.9225	24.1225	54.2103	59.98	59.4383	61.837	67.8008	66.6011	68.0295	68.9858		9.78352	12.02	12.83	13.275	30.761	26.8	30.59	28.74	52.4239	53.9228	55.4301	56.1178	69.1538	71.0082	71.3284	72.3962
	09-Nov	2	10.02	12.9487	14.0675	15.165	25.61	23.9449	24.575	24.9675	51.1541	57.863	57.4224	59.0575	70.4002	68.4734	70.1428	70.3265		7.73602	9.75	10.155	9.38	32.6789	28.785	27.33	29.53	48.6618	50.3196	51.1195	49.3885	72.3536	73.7219	73.3141	73.9048
	10-Nov	2	11.8025	15.5032	16.7525	17.6725	28.385	24.6389	26.38	27.0575	53.8533	60.9562	61.4965	62.8987	71.9543	68.8931	71.7856	72.1582		9.70162	13.155	14.23	13.75	35.477	28.915	29.075	31.905	51.9844	55.8931	57.6547	56.8485	74.2668	73.4583	74.0932	75.1449
	11-Nov	2	10.535	13.3072	14.88	15.7275	29.96	26.4989	28.215	27.9875	52.0528	58.4352	58.6348	59.8701	73.923	70.0804	73.1619	72.8455		8.2984	9.81	11.215	9.95	37.332	32.145	30.515	32.885	49.768	50.3465	52.9195	50.5041	76.6902	75.8158	75.7791	75.0371
	12-Nov	2	13.1725	15.2008	16.59	17.21	29.0275	27.3207	27.63	28.655	56.0646	60.5675	61.2245	62.1415	74.2602	71.5109	73.8971	74.4104		11.2031	12.105	13.89	12.04	36.3626	32.93	32.775	33.48	54.7065	54.0782	57.1145	54.0048	77.1053	77.5062	76.8993	77.353
	13-Nov	2	13.4325	15.9676	16.96	18.02	31.9867	28.4153	27.7025	29.98	56.4228	61.2093	61.8361	63.3387	76.3274	71.4076	74.0192	74.8486		11.4597	12.64	14.11	13.115	39.3163	34.055	33.145	36.285	55.1474	54.8092	57.4569	55.7535	84.1735	78.1057	78.04	78.284
	14-Nov	2	16.9725	19.059	19.75	20.88	25.32	24.186	25.32	26.22	61.5801	65.191	65.9526	67.7842	71.6714	69.966	72.3547	73.3646		14.05	16.93	18.44	17.86	27.265	28.19	35.785	30.19	57.3663	61.7201	64.0951	63.4923	73.6539	74.8334	75.308	76.7001
	15-Nov	2	12.8675	17.2166	18.88	19.795	31.0075	30.2114	31.075	31.715	55.5295	63.001	64.639	66.0998	77.075	73.6574	77.0641	77.8909		10.11	14.99	17.885	15.55	35.145	36.065	29.135	37.05	50.5562	58.8828	63.2642	59.7945	79.6089	80.3541	80.6303	80.4794
	16-Nov	2	16.605	17.2664	18.5775	19.4375	22.49	21.3624	22.3941	23.3375	61.2043	63.1534	64.3343	65.6299	69.0107	67.7996	69.5952	70.9079		15.865	15.43	15.96	15.535	26.745	25.045	37.065	26.005	60.138	59.6252	60.4012	59.7933	73.5735	72.6154	72.6761	73.6506
	17-Nov	2	17.94	15.8824	16.95	17.725	25.5975	23.1346	26.095	25.2	63.1116	61.4315	61.9146	63.0957	72.1574	69.3566	73.5504	72.7751		17.235	13.25	13.455	12.7115	33.83	27.91	25.445	29.1705	62.2009	55.9397	56.3768	54.9766	79.1861	75.5303	75.5263	76.1115
	18-Nov	2	16.7025	17.7496	17.545	19.0975	24.3975	22.8496	25.075	24.105	61.0996	63.7691	62.8624	65.0443	70.5637	68.7093	71.8899	70.9557		14.79	16.38	16.045	15.9757	28.915	25.77	28.685	27.9923	58.4701	61.12	60.501	60.4697	74.7284	72.7806	74.3559	74.6891
	19-Nov	2	13.42	14.8977	15.49	16.4925	28.55	25.6082	27.94	27.865	56.424	60.2427	59.5991	61.0981	74.371	70.7741	74.669	74.7702		11.465	11.87	12.265	11.2442	35.58	29.88	27.73	32.6456	53.1506	53.6759	54.457	52.503	79.5977	75.7297	78.1729	77.9911
	20-Nov	2	14.715	16.6727	17.825	18.3875	31.555	28.5583	29.655	30.215	58.3904	62.2828	63.1397	63.9007	78.3102	73.189	76.4548	77.1894		12.245	13.735	14.955	13.8601	37.275	34.21	32.745	34.8435	54.4041	56.8337	58.7858	56.981	81.9959	79.8001	79.7418	79.9832
	21-Nov	2	19.8125	21.5343	22.69	23.225	25.8625	25.305	26.23	26.7975	66.7332	68.3302	70.8109	71.2185	74.4588	71.903	75.6043	75.7206		18.285	20.08	20.645	20.7344	27.17	28.225	34.43	29.1292	64.6644	67.5703	68.1524	68.8756	75.5426	77.5861	77.6948	78.0719
	22-Nov	2	18.8725	21.6637	20.145	21.045	24.17	23.8357	26.01	25.9925	62.6698	63.9479	63.8575	64.9498	68.6784	72.107	71.4279	71.5299		18.32	18.67	19.655	19.3673	31.04	29.05	28.54	29.9869	61.9458	62.19	63.1697	62.7352	74.3936	72.4382	72.7104	73.472
	23-Nov	2	14.165	16.6578	16.795	17.7275	21.4375	22.7381	25.44	24.385	57.6226	63.6606	60.9293	62.0476	65.7586	73.3642	69.9646	69.0107		13.4	15.53	16.4	15.7084	26.205	27.645	29.445	28.8053	56.6605	59.3534	60.436	59.4314	69.7781	71.4961	71.8227	72.6472
	24-Nov	2	14.265	19.5	15.845	16.8625	25.75	25.86	26.545	26.49	57.7459	64.04	59.7132	60.97	69.7219	69.6894	71.0433	70.6549		12.8	13.955	14.99	14.0035	36.105	29.935	28.275	31.0979	55.8832	57.3704	58.6386	57.1926	79.4079	73.0822	73.344	74.0544
	04-Sep	1	5.42	12.9	14.235	14.845	21.2267	17	19.8767	21.2283	44.3931	56.09	57.7204	58.4591	64.89	61.04	63.9054	65.1408		4.11833	7.3	11.6	8.39833	31.2417	29.6	31.9	26.5333	42.069	48.761	54.364	50.1292	74.5933	72.275	75.245	70.3653
	05-Sep	1	4.26167	11.1	12.785	14.1917	17.7033	13.5	18.0217	18.7767	43.0525	53.894	55.9861	57.6763	61.4773	56.84	61.9038	62.6904		3.28333	8.6	9.2	6.10167	26.1517	26.6	27.2	23.6617	41.2071	50.786	51.576	46.4425	69.5688	69.998	70.592	67.4769
	06-Sep	1	10.535	15.5	11.7033	13.8383	19.2533	17.3	17.9983	19.7033	52.9327	59.262	54.2423	57.246	62.9421	61.342	61.7754	63.6527		9.81	4.1	4.8	-0.906667	28.5167	25.9	28.3	22.2783	51.929	43.397	44.384	34.9003	71.8955	69.305	71.681	66.2159
	07-Sep	1	3.155	10	9.17	11.4817	20.8217	14.9	18.3317	19.9633	40.9405	51.892	50.9547	54.0996	64.6048	58.545	62.3373	64.0731		2.10667	0.9	4.4	-2.1	31.2167	27.7	30.3	21.2583	39.0885	37.284	42.92	31.6354	74.5685	70.289	73.661	64.9438
	08-Sep	1	1.24167	8.3	7.56667	10.815	20.1933	14.2	17.4483	19.1333	38.1942	49.319	48.6276	53.2447	64.2684	57.668	61.4136	63.3562		0.368333	-0.6	1.7	-3.88167	29.6167	26.4	28.4	19.7383	36.3819	34.22	38.87	28.0695	73.0552	69.92	70.94	63.5054
	09-Sep	1	1.115	8.1	7.05	10.385	21.625	15.2	17.1717	18.83	38.5471	49.037	47.9119	52.8006	65.1573	58.92	60.9772	62.6867		0.055	-1.8	0.3	-4.56667	34.375	28.9	33.8	22.4	36.1504	32.648	36.77	27.6348	77.6953	72.275	77.126	65.8502
	10-Sep	1	0.585	8.2	5.47333	8.8	21.4417	12.5	17.2583	18.575	37.9136	49.116	45.2095	50.5129	65.4102	55.412	61.2118	62.7338		-0.668333	-2.1	-0.5	-5.97333	32.7583	29.9	35	21.385	35.1237	31.68	34.974	24.1608	76.101	73.936	77.918	65.2448
	11-Sep	1	-0.326667	6	6.63	8.39667	25.4083	11.8	22.095	22.8367	35.8158	45.992	46.9412	49.9319	68.8183	54.488	66.3114	66.5071		-1.66333	-2.9	-3.1	-6.01667	36.18	33.3	34.1	26.1833	32.8742	30.067	31.124	23.9873	79.4822	76.631	77.225	69.5855
	12-Sep	1	2.5	12.4	10.65	11.4617	29.2617	16.1	25.325	25.7733	40.3093	55.32	53.1315	54.0634	72.633	59.977	69.6859	70.005		1.23333	2.5	4	-2.87833	39.29	37.1	37.2	28.4283	38.0214	40.784	42.17	29.8892	80.7258	79.258	78.668	71.7652
	13-Sep	1	4.25	18.6	14.55	16.5517	30.52	21.7	27.96	29.1983	42.9228	63.002	58.1071	60.6511	73.8788	66.242	71.7366	72.4221		2.99	9.5	6.8	3.07333	34.7	33.6	31.8	29.3717	40.4913	51.354	47.508	40.6674	78.017	76.928	75.146	72.6356
	14-Sep	1	6.675	14.1	12.085	13.91	17.54	23.4	19.8	21.3783	47.5191	57.542	55.0983	57.332	61.9829	68.72	64.4766	66.3026		5.085	4.3	5.4	3.44	24.04	20.5	19.1	14.44	44.7945	43.982	42.17	41.7719	67.4636	64.142	62.62	57.9195
	15-Sep	1	1.36	11.7	10.765	12.605	21.37	21.9	19.78	20.65	38.1905	54.194	52.9582	55.5338	65.6743	66.62	64.1875	64.9794		0.785	1.6	3.6	-1.725	30.665	26.8	27.5	20.78	36.6273	38.72	41.702	32.492	74.1601	70.32	71.02	64.6364
	16-Sep	1	4.355	12.2	9.915	11.72	23.345	23.6	21.78	22.165	42.4769	54.818	51.5554	54.1832	67.2755	68.5	66.3802	66.6236		3.34	3.9	2.3	-2.905	31.045	28.2	29.4	21.745	40.4307	41.33	38.318	28.1382	74.4651	71.858	72.92	65.6722
	17-Sep	1	2.915	10	9.52	11.325	22.46	20.8	19.83	20.21	40.5033	51.32	50.8422	53.6131	66.243	65.792	64.4823	64.9296		1.235	0.7	0	-2.635	34.5	28.2	31.8	22.83	36.9409	34.767	34.592	28.7902	77.819	72.41	75.32	67.6055
	18-Sep	1	0.99	7.5	7.045	9.605	27.03	25.8	23.315	23.575	37.7532	47.639	46.8841	51.4684	70.4865	70.688	67.9341	68.2248		-0.485	-1.8	-2.5	-5.225	37.26	32.4	34.6	25.91	34.5722	31.194	30.704	24.3219	80.267	75.92	77.225	69.8735
	19-Sep	1	4.015	15.7	13.12	16.045	25.525	26.1	25.03	24.74	42.3105	59.48	56.3295	59.8932	68.9338	70.796	69.6169	69.3308		3.065	3.3	3	-1.2	34.965	30.8	29.5	26.88	40.3357	41.75	42.074	34.4882	78.2794	74.32	72.869	70.3251
	20-Sep	1	1.115	8.8	7.35	10.295	23.47	21.7	20.355	20.85	38.879	50.192	48.0071	52.6704	66.99	66.315	64.4873	65.0277		0.085	-1.2	-2.1	-5.755	34.105	29.5	33.4	24.105	36.7757	33.43	33.005	24.9863	77.4279	73.473	76.73	67.6629
	21-Sep	1	1.815	7.7	9.73214	10.195	28.565	26.1	29.4079	24.805	39.602	48.138	50.5802	52.3011	71.9434	69.984	74.1347	68.325		1.11	-0.8	-0.7	-4.225	38.575	33.6	34.8	27.91	38.0178	33.144	35.27	26.8734	80.4597	76.829	77.126	71.2949
	22-Sep	1	2.615	12.4	13.3518	12.265	30.84	27.7	27.045	26.99	41.0074	55.26	57.0776	55.1174	74.1956	71.78	70.6173	70.5231		1.88	2.1	5.4	-1.455	40.985	35.4	38.9	30.17	39.532	38.732	46.22	32.5761	82.298	78.314	80.215	73.3513
	23-Sep	1	6.195	15.7	16.4	16.43	34.13	32.8	30.32	31.115	46.2187	59.623	60.32	60.4202	77.4527	76.136	73.3396	73.5651		4.855	4.8	11.1	4.075	41.565	37.8	38.6	32.835	43.645	42.272	53.927	42.7605	82.6402	79.916	79.942	75.0541
	24-Sep	1	15.42	22.8	21.955	23.17	31.28	31.5	30.13	31.53	59.1726	68.168	67.0564	68.6256	74.6312	75.85	73.8153	75.0841		14.055	14.1	14.6	11.35	38.435	35.8	36	30.27	57.4831	57.503	58.168	53.5303	80.0727	78.036	77.576	72.9476
	25-Sep	1	7.865	18.8	18.5	19.655	26.775	28.3	27.56	28.045	48.5575	63.64	63.0089	64.278	70.1847	72.098	71.0733	71.4831		6.89	9.8	9.9	6.465	29.845	32.3	29.2	29.035	46.9017	51.112	51.98	45.8719	73.2105	75.641	72.572	72.4146
	26-Sep	1	4.31	12.7	13.695	13.935	28.31	26	24.84	25.285	43.5239	55.642	57.0483	57.3418	71.6909	70.35	68.439	68.805		3.245	3.2	3.3	-0.77	38.695	31.1	35.5	27.03	41.8676	41.008	42.269	34.1493	80.248	74.66	77.126	70.374
	27-Sep	1	11.09	13.7	13.585	14.16	29.67	27	25.72	25.995	52.915	56.849	56.748	57.5741	73.4102	74.412	71.9504	72.0539		10.59	6	5.7	2.58	40.03	31.6	37.3	28.065	52.0739	43.892	44.522	37.7354	81.8625	76.84	80.82	72.7688
	28-Sep	1	10.82	19.7	17.665	18.545	25.4	23.9	22.8	23.655	53.1924	65.826	62.9529	64.23	69.7141	70.289	68.2944	69.0898		9.015	11.7	11.6	9.79	31.29	24.6	24.2	20.725	50.6458	54.005	53.573	50.521	74.7268	70.262	69.092	65.3909
	29-Sep	1	4.725	14.3	13.42	15.46	26.32	26.3	24.885	25.85	43.5742	57.771	56.4736	59.4062	69.7326	71.26	69.7403	70.2782		3.86	5.4	5.3	1.08	34.98	30.4	34	26.245	41.9731	43.43	43.815	34.8899	78.2942	74.297	76.344	69.8823
	30-Sep	1	9.41	15.9	16.7	17.415	24.76	23.7	22.515	23.275	50.7864	59.765	60.7291	61.5398	68.1764	67.71	66.1162	66.7152		8.865	8.1	9.5	5.665	28.13	22.5	23.1	20.515	49.9049	49.1	51.893	45.7646	71.5127	66.02	66.533	64.0003
	01-Oct	1	3.955	11.8	10.825	12.275	27	24.7	23.785	24.26	43.0802	54.358	53.0996	55.1144	70.394	68.424	67.2812	67.6814		2.73	2.9	2.3	-1.805	38.83	29.3	35	25.155	40.9709	40.095	40.375	31.6586	80.6077	72.671	76.666	68.5674
	02-Oct	1	4.06	9.2	9.86	11.57	22.355	19.6	18.105	18.865	43.3041	50.64	51.7452	54.3198	67.1277	65.668	63.1243	64.1287		3.355	1.4	1.7	-1.915	25.25	19.4	17.1	16.465	42.1909	38.68	40.521	32.5516	69.8314	64.42	61.457	60.6203
	03-Oct	1	13.26	16.7	15.385	16.445	26.37	26	24.835	25.335	56.135	61.6	59.4987	61.1741	72.4693	73	71.3807	71.6268		11.53	10.2	9.5	7.98	35.55	29.9	31.3	26.32	53.555	50.696	49.786	46.6947	80.5183	76.554	76.003	71.4536
	04-Oct	1	9.485	14.6	15.425	16.26	28.96	28.5	27.665	27.225	50.3904	58.228	59.4758	60.6368	73.9958	75	73.7845	73.3872		8.1	7.3	8.2	4.59	32.945	33.4	34.2	27.635	47.9271	45.85	47.938	41.018	76.9721	78.304	77.72	72.3813
	05-Oct	1	14.08	18.1	17.75	19.115	30.655	29.4	28.115	28.575	57.4328	63.84	63.1115	65.1202	75.7105	75.949	74.4633	74.0596		12.56	11.1	11.8	9.02	37.515	32.8	34.5	27.645	54.9841	52.409	53.734	48.8075	80.8705	79.632	78.02	72.7097
	06-Oct	1	10.765	19.6	17.795	19.15	23.96	26.9	26.01	26.065	52.4675	65.075	62.5452	64.2232	67.48	72.434	70.4354	70.9594		9.155	11.2	12.1	9.095	34.765	29.4	27.9	25.74	49.8847	53.12	54.447	49.6808	78.0814	73.52	71.252	71.1707
	07-Oct	1	13.66	17.4	15.065	17.49	25.01	22.6	21.56	21.62	56.8578	62.39	58.9141	62.3358	69.8867	68.744	67.4607	67.4575		12.78	9.4	7.1	7.46	32.52	26.3	22.3	19.115	55.5024	50.02	46.532	46.8036	76.4149	71.962	67.4	63.8605
	08-Oct	1	9.84	14.8	12.735	15.57	20.13	20.5	19.795	20.265	50.9996	58.528	55.3986	59.6183	65.7585	67.374	65.8938	66.7767		8.675	5.9	5.2	3.105	22.115	19.6	18.5	17.945	49.0477	43.555	43.108	38.518	68.1416	65.252	63.619	62.8544
	09-Oct	1	16.615	18.3	17.35	18.33	29.91	27.6	26.945	26.94	61.6987	64.277	62.7886	64.2438	76.9422	76.928	75.3889	75.5817		16.33	11.5	11.8	9.965	37.585	30.3	28.6	25.965	61.1885	52.816	53.37	49.9813	82.8872	77.42	75.528	72.5662
	10-Oct	1	13.615	19.4	17.765	19.68	27.49	26.2	25.815	25.685	56.678	65.77	63.283	65.9456	74.5011	74.912	73.919	73.7757		12.27	11.9	11.6	9.64	37.86	27.2	28.9	23.095	54.3751	53.645	53.244	49.4476	82.9092	74.557	75.61	69.5045
	11-Oct	1	18.82	18.6	18.35	19.89	32.59	31.3	28.99	30.085	64.6297	64.64	64.2359	66.2929	78.1776	78.08	75.7166	76.2707		18.38	11.6	12.2	9.435	42.265	33.9	33.2	28.95	63.9916	53.132	54.29	49.2312	85.9357	78.59	77.867	73.4397
	12-Oct	1	15.37	18.2	17.31	18.62	28.88	28.5	27.385	27.29	59.1778	62.974	61.8611	63.3277	74.4076	77.096	74.9815	74.7882		12.715	8.7	9.3	5.015	37.51	30	28.4	24.945	55.6098	49.52	50.678	43.1005	80.5141	76.796	74.48	70.668
	13-Oct	1	8.025	14.5	13.285	16.04	29.93	28.2	26.815	27.17	48.4233	58.066	56.318	60.2151	73.2774	74.104	72.9104	72.8759		5.805	6.7	5.8	3.325	40.105	31.4	31.5	26.55	44.1765	45.831	44.676	39.6733	81.3116	75.6	75.362	71.2122
	14-Oct	1	15.505	18.5	18.1	19.36	23.185	23.4	22.39	22.85	59.4735	64.316	63.6015	65.2574	69.5022	70.88	69.3866	70.0773		14.47	10.8	10.9	8.52	25.145	26.6	21.9	19.58	58.0258	51.908	52.355	48.0049	71.6546	73.414	67.97	65.1224
	15-Oct	1	16.45	16	14.79	17.275	25.12	25.8	25	24.83	61.1391	60.464	58.5203	62.2615	71.3838	71.92	70.8889	70.8478		15.975	9	7.8	6.525	30.48	28.4	27.6	22.645	60.4397	48.416	46.964	44.0562	76.3492	74.066	72.44	67.8747
	16-Oct	1	11.81	12.9	11.915	13.535	27.015	25.8	25.04	24.56	53.7807	55.655	54.2918	56.7184	72.0798	71.714	70.8099	70.2588		10.635	4.4	3.7	0.42	35.905	30.9	27.3	21.735	51.6901	40.92	40.693	33.8336	79.1909	75.74	71.981	66.5687
	17-Oct	1	14.13	15.3	13.945	16.665	28.67	27.5	26.74	26.51	57.5123	59.252	57.2458	61.1917	73.7597	73.792	73.0739	72.5491		14.07	6.7	6.6	5.135	36.67	32.9	30.6	24.865	57.4192	44.984	45.518	42.1695	80.4261	78.27	74.768	69.53
	18-Oct	1	15.985	16.4	15.725	18.065	30.275	28.7	27.345	27.635	60.3197	60.94	59.9071	63.3712	75.4761	75.84	73.5122	73.6434		15.1	8.1	8.6	7.32	39.38	34.3	32.8	27.525	58.9995	47.21	48.64	45.6786	82.706	79.81	76.688	71.7181
	19-Oct	1	13.195	16.2	16.92	18.88	32.34	30	28.72	28.985	56.0935	60.584	61.5027	64.1521	77.2879	76.191	74.4829	74.5172		11.34	8	10.1	7.05	42.415	35	34.7	29.05	53.0457	47.36	51.513	45.7414	84.9832	79.344	78.22	73.2276
	20-Oct	1	16.08	18.9	16.075	19.32	20.39	24.4	22.755	23.555	60.4442	65.03	60.5765	65.2497	67.3929	71.32	68.8356	70.306		15.545	11.5	10.4	9.635	20.525	19.3	18.7	16.045	59.6542	53.019	51.36	49.9213	67.6733	64.886	63.381	60.5624
	21-Oct	1	13.65	14.6	15.02	17.305	23.135	21.1	19.44	20.53	56.8413	58.226	58.8455	62.016	67.9318	66.697	64.6876	65.9955		12.28	7.6	7	4.265	31.24	22.6	22.9	18.27	54.5912	46.768	46.302	41.0113	75.3493	68.16	67.78	62.7361
	22-Oct	1	9.32	11	11.085	13.715	24.2	23.7	23.015	22.94	49.8935	52.684	52.9076	56.9593	69.0546	69.452	68.3824	68.2498		8.22	3.7	3.7	0.905	26.94	28.5	24.1	21.615	47.7476	39.195	40.265	34.2835	71.3676	73.514	68.59	66.1016
	23-Oct	1	13.395	15.4	14.665	16.73	25.095	23.9	23.4	23.665	56.3947	59.42	58.323	61.2515	70.3437	70.27	69.4176	69.3847		12.375	7.6	8	6.17	32.255	28.7	24.8	21.26	54.726	46.836	48.064	44.225	76.6433	73.936	69.464	66.2507
	24-Oct	1	10.59	13.2	12.69	15.24	29.81	28.1	26.665	27.13	51.9323	56.084	55.3323	59.1149	73.6071	74.134	72.6438	72.6931		9.01	4.9	5.5	2.84	37.86	25.1	30.9	27.295	49.062	41.485	43.591	37.6771	80.3198	73.97	74.75	71.227
	25-Oct	1	13.82	19.7	17.815	19.01	30.925	30.2	28.475	29.05	57.0423	65.234	62.808	64.2799	74.6924	75.548	73.5718	73.9836		12.83	12.2	11.7	9.385	35.495	30.2	31	26.91	55.4547	54.576	53.87	50.1478	77.7488	74.668	74.852	70.8857
	26-Oct	1	14.165	18.5	18.275	19.58	32.14	31.5	30.535	30.61	57.5645	64.439	63.7322	65.6602	77.0459	77.96	75.8701	76.3764		13.16	10.4	10.3	9.39	36.9	33.5	32.2	28.645	55.9787	51.12	50.909	49.1539	79.6863	79.503	75.96	73.6158
	27-Oct	1	15.745	18.1	17.01	18.795	26.77	24.9	23.385	24.24	59.9986	63.655	61.9847	64.3099	73.2465	73.22	70.5214	71.7343		14.39	9.6	10	7.855	34.35	25.4	26.7	22.49	57.9031	49.52	50.484	46.2044	79.9733	72.392	72.926	68.7574
	28-Oct	1	15.6	18.1	15.52	17.99	30.795	26.8	26.57	26.475	59.8417	63.877	59.6557	63.4127	76.2649	74.648	72.9353	73.2981		14.765	10.2	9.1	7.835	35.475	30.4	26.3	25.51	58.5143	50.528	49.228	46.2535	79.734	76.88	71.844	70.9235
	29-Oct	1	18.505	21.6	19.645	21.49	33.345	31.3	29.925	30.725	63.9158	68.132	65.1707	67.7582	78.4585	78.215	77.0542	77.0311		17.495	14.7	15.5	11.685	40.115	32.1	32.1	28.38	62.4363	58.382	59.493	53.8197	83.703	77.921	77.17	73.4343
	30-Oct	1	13.87	20.2	18.0026	19.22	34.47	34.7	29.9397	33.905	57.1121	66.04	63.0119	64.614	76.6647	78.726	74.4045	77.2189		12.365	12.6	13.6	7.84	37.995	34.9	35.3	31.38	54.6378	55.202	56.784	47.1616	80.3066	78.625	77.225	74.027
	31-Oct	1	11.525	16.1	14.8237	16.445	25.59	23.6	23.3938	22.91	54.1686	60.011	59.1001	60.3559	69.0431	68.132	68.527	67.1781		9.835	6.1	7.8	6.62	33.865	23.5	24.8	19.21	51.7807	46.3	49.538	47.7038	77.1903	67.293	67.592	62.8711
	01-Nov	1	10.575	14.8	14.1068	15.92	27.28	25.6	24.6454	24.445	52.2668	58.516	57.0699	60.0644	70.7546	70.02	69.6541	68.4522		9.745	6.4	6.9	3.815	35.1	26.6	28.1	22.29	50.9375	45.36	46.595	41.0021	78.413	71.462	71.483	65.8411
	02-Nov	1	8.495	12.6	12.9169	14.69	29.3	26.8	26.4053	25.92	49.5412	55.22	55.3195	58.3184	72.82	72.557	71.4614	70.9259		7.325	4.5	5	1.43	37.765	28.4	32.3	24.865	47.4911	41.486	43.632	35.8837	79.8074	73.32	75.72	68.9082
	03-Nov	1	12.115	15	15.0999	16.655	31.29	30.8	29.75	29.365	54.4448	58.844	58.3267	61.1591	74.0132	75.96	73.6666	73.6847		10.34	7.3	8.6	4.91	35.85	33.8	32.1	29.05	51.5351	45.85	48.524	41.7255	78.749	77.514	75.443	71.6336
	04-Nov	1	16.665	19.1	17.875	20.02	22.385	23.9	24.57	23.62	61.4433	65.44	63.2889	66.47	67.8938	72.075	71.7405	70.8746		15.905	13	12.5	11.44	22.68	24.4	24.3	20.95	60.3144	55.61	54.823	53.0387	69.7778	71.52	70.394	66.8031
	05-Nov	1	16.3	17.2	17.01	18.28	21.565	22.9	22.49	22.725	60.827	62.204	61.85	64.0745	68.0363	70.268	69.5329	69.9496		15.965	10.7	10.9	10.25	23.09	23.8	23.9	19.72	60.4023	51.963	52.53	51.3269	69.709	70.61	69.89	65.3231
	06-Nov	1	15.97	16.8	15.475	17.795	24.8	29.7	27.065	28.045	60.0458	61.736	59.6153	63.2734	72.2619	77.68	74.4752	75.4378		14.355	10.2	9.7	8.16	29.705	29.8	29.3	26.715	57.8406	51.08	49.883	47.2023	75.7846	76.246	74.608	72.4971
	07-Nov	1	9.37	13.3	14.1656	16.325	27.035	24.5	24.5896	23.815	50.0662	56.27	57.0858	60.5823	72.1472	70.343	70.0813	68.9928		7.87	4.9	6.4	4.525	34.13	27.3	28.7	20.89	47.1557	42.055	45.52	42.1363	77.7493	72.11	72.688	65.2202
	08-Nov	1	14.845	17.3	15.5876	17.835	23.11	22.4	22.2128	22.085	58.5612	62.009	59.5088	62.953	68.4485	68.32	68.0304	67.8693		14.195	8.2	9.2	6.925	28.885	23	23.6	17.665	57.6205	48.372	50.328	46.4052	73.8614	68.24	68.592	62.041
	09-Nov	1	9.62	10.9	11.7388	13.405	26.405	24.7	24.4926	23.92	50.4741	52.6	52.8441	56.5413	71.4381	70.67	70.0787	69.4344		8.66	2.6	2.9	-0.04	33.68	27.5	26.7	21.705	48.6459	37.742	39.29	33.0406	77.3723	72.723	71.081	66.3458
	10-Nov	1	10.66	12.3	12.4968	14.68	27.2	25.6	25.3917	24.42	52.0976	54.707	54.4289	58.3096	72.0631	71.696	71.2273	70.3906		10.11	3.5	3.9	1.095	31.44	27.5	28	23.13	51.0123	39.172	41.015	35.0156	75.3809	72.723	72.2	68.0132
	11-Nov	1	11.27	13.1	12.8758	14.605	27.815	25.9	25.0509	24.64	53.0868	55.944	54.9667	58.209	72.7352	72.065	70.5414	70.2182		10.72	4.7	4.6	1.26	34.095	27.5	26.5	22.86	52.1106	41.139	42.73	35.2735	77.7969	72.592	71.23	67.4989
	12-Nov	1	11.41	13.5	13.4252	15.38	28.705	26	25.3035	25.52	53.2769	56.543	55.8387	59.3056	72.356	72.384	71.0573	71.3695		10.785	5.5	5.7	2.525	36.565	26.9	27.7	23.895	52.1527	42.79	44.261	37.358	78.6514	72.045	72.683	68.5153
	13-Nov	1	12.56	14.6	14.5828	16.795	27.14	26.1	25.659	24.38	55.0611	58.23	57.4952	61.389	72.7908	73.116	71.6052	70.4524		12.115	7.3	7.7	4.675	32.865	28.2	28.8	21.955	54.2966	45.921	47.2	41.3151	77.6374	73.52	73.65	67.0111
	14-Nov	1	15.495	14.3	14.1656	17.22	28.55	26.8	26.1967	26.195	59.5063	57.765	56.8551	61.9585	73.485	73.664	71.7443	72.1213		15.455	6.6	6.9	4.89	35.09	25.5	32	23.715	59.4511	44.816	45.995	41.7485	78.8139	73.793	75.52	68.3746
	15-Nov	1	13.07	15.5	15.0147	17.26	31.665	29	27.4395	28.07	55.8424	59.592	58.2343	62.1138	76.2789	74.72	72.5765	73.7082		12.525	8	8.6	5.73	35.705	29.3	31.5	26.915	54.9382	46.976	48.64	43.1201	79.3546	74.6	75.02	71.6509
	16-Nov	1	14.845	17.5	16.4719	19.015	22.165	24.9	23.197	24.34	58.5969	62.632	60.6095	64.5218	69.3309	72.515	69.6248	71.2596		14.03	10.2	11	8.065	23.99	24.6	22.9	22.68	57.3403	50.864	52.65	47.3712	70.7883	71.282	68.63	68.3816
	17-Nov	1	15.9	18.8	17.559	20.095	29.2	28.3	25.4357	27.195	60.3963	65.004	62.217	66.6892	76.1473	76.129	72.042	74.3396		15.535	12.4	12.9	10.9	32.455	29.9	28.4	25.14	59.8512	54.5	55.475	51.985	78.8362	76.52	74.16	71.3985
	18-Nov	1	17.92	19.4	17.6177	20.015	21.79	23.8	21.3402	23.605	63.5708	66.17	62.2445	66.7141	68.7689	71.388	67.5424	70.7195		17.51	12.9	12.9	11.435	23.09	21.1	20.3	18.715	63.0422	55.28	55.34	52.6127	70.4451	67.367	65.826	63.8072
	19-Nov	1	15.57	17.5	16.6482	18.335	24.095	24	22.9972	23.22	59.8598	63.066	60.5839	64.1346	70.7061	71.36	69.4272	70.2318		15.035	11.5	11.4	9.505	26.805	24	24	20.06	59.0029	52.787	52.76	49.158	72.7695	70.976	69.952	65.596
	20-Nov	1	12.78	17	16.4837	18.76	27.92	26.6	25.0215	26.245	55.3316	62.002	60.504	64.46	73.1996	73.78	71.1548	72.9633		12.465	10.2	10.8	10.305	33.81	27.4	26.6	22.76	54.7862	50.738	52.124	51.067	78.177	73.78	72.077	68.2399
	21-Nov	1	14.01	17.5	16.419	18.265	24.575	26.7	25.2125	26.625	57.3131	62.787	60.3831	63.812	70.4093	73.049	71.0743	72.7122		13.105	10.5	10.6	9.225	25.91	27.9	27.2	23.415	55.8536	51.368	51.802	49.2011	71.8808	73.58	72.128	68.2292
